# Supplementary material for: Diagnostic Performance of a Silver-Amplified vs. a Non-Amplified Lateral Flow Kit for Adenoviral Conjunctivitis: A Multicenter Prospective Study
Source: Viruses. 2025 Oct 29;17(11):1442. doi: 10.3390/v17111442 (PMC12656814; doi:10.3390/v17111442)
Supplement: Supplementary file 1 [file viruses-17-01442-s001.zip]

Archive with 1 entries (1 files):
- viruses-3944846-supplementary.xlsx
