# Supplementary material for: Diagnostic Performance of a Silver-Amplified vs. a Non-Amplified Lateral Flow Kit for Adenoviral Conjunctivitis: A Multicenter Prospective Study
Source: Viruses. 2025 Oct 29;17(11):1442. doi: 10.3390/v17111442 (PMC12656814; doi:10.3390/v17111442)
Supplement: Supplementary file 1 [file viruses-17-01442-s001.zip › viruses-3944846-supplementary.xlsx]

## Sheet: Suplementary Table S1 
	Supplementary Table S1
	(A) Basic data																				(B) Test result									(C) Reference
	specimen			symptoms						fever			Other symptoms	medication			Clinical diagonosis				Kit		Remarks	Type	Copy/mL	Accession number of referenced sequence	PCR-results			Reference
ID	collection date	onset date	days since oncet	symptomatic eye	Severity of Conjunctivitis	Lymph Node Swelling	Conjunctival Hemorrhage	Subepithelial Corneal Opacity	Pharingitis	fever	Maximum Temperature (°C)	Duration of Fever (days)		Antibiotic Eye Drops	Steroid Eye Drops	Non-steroidal Anti-inflammatory Eye Drops	Adenovirus Infection	EKC	No definitive clinical diagnosis	other	SA-LFK	NSA-LFK					Hexon nested PCR	Penton-PCR	Fiber-PCR
1	May-2018	May-2018	2	Both	Moderate	ND	ND	ND	ND	ND	ND	ND		Yes	Yes	No	ND	Yes	Yes		－	－			-		Not done	Not done	Not done
2	May-2018	May-2018	2	Both	Moderate	ND	ND	ND	ND	ND	ND	ND		Yes	No	Yes	ND	ND	Yes		－	－			-		Not done	Not done	Not done
3	May-2018	May-2018	2	Both	Severe	ND	ND	ND	ND	ND	ND	ND		Yes	No	Yes	Yes	Yes	No		＋	＋		54	139261625	AB333801.2	＋	＋	＋
4	May-2018	May-2018	2	Both	Moderate	ND	ND	ND	ND	ND	ND	ND		Yes	No	Yes	Yes	Yes	No		＋	＋		54	4282981500	AB333801.2	＋	＋	＋
5	May-2018	May-2018	3	Right	Severe	ND	ND	ND	ND	ND	ND	ND		Yes	Yes	No	ND	ND	Yes		－	－			-		Not done	Not done	Not done
7	May-2018	May-2018	3	ND	Moderate	ND	ND	ND	ND	ND	ND	ND		Yes	Yes	No	ND	ND	Yes		－	－			-		Not done	Not done	Not done
8	May-2018	May-2018	2	ND	Mild	ND	ND	ND	ND	ND	ND	ND		Yes	Yes	No	ND	ND	Yes		－	－			-		Not done	Not done	Not done
9	May-2018	May-2018	4	ND	Moderate	ND	ND	ND	ND	ND	ND	ND		Yes	Yes	No	Yes	ND	No		＋	＋		54	42807224000	AB333801.2	＋	＋	＋
10	May-2018	May-2018	3	ND	Moderate	ND	ND	ND	ND	ND	ND	ND		Yes	No	Yes	Yes	Yes	No		＋	＋		54	4.83702e+07	AB333801.2	＋	＋	＋
11	May-2018	May-2018	2	ND	Severe	ND	ND	ND	ND	ND	ND	ND		Yes	No	Yes	Yes	Yes	No		＋	＋		54	5920772500	AB333801.2	＋	＋	＋
12	May-2018	May-2018	1	ND	Moderate	ND	ND	ND	ND	ND	ND	ND		Yes	No	Yes	ND	ND	Yes		－	－		54	16079.9	AB333801.2	＋	＋	＋
13	May-2018	May-2018	1	Left	Moderate	ND	ND	ND	ND	ND	ND	ND		Yes	No	Yes	ND	ND	Yes		－	－		54	4634.32	AB333801.2	＋	＋	＋
14	May-2018	May-2018	5	ND	Severe	ND	ND	ND	ND	ND	ND	ND		Yes	Yes	No	ND	ND	Yes		－	－			-		Not done	Not done	Not done
15	Jun-2018	Jun-2018	2	Left	Moderate	ND	ND	ND	ND	ND	ND	ND		Yes	No	Yes	ND	Yes	Yes		－	＋	False positive (qPCR-negative)		-		Not done	Not done	Not done
16	Jun-2018	Jun-2018	2	ND	Moderate	ND	ND	ND	ND	ND	ND	ND		Yes	No	Yes	Yes	ND	No		－	－			-		Not done	Not done	Not done
17	Jun-2018	Jun-2018	3	ND	Severe	Yes	ND	ND	ND	ND	ND	ND		Yes	No	Yes	Yes	Yes	No		＋	＋		2	2.64272e+07	AC_000007.1	＋	Not done	＋	17
18	Jun-2018	Jun-2018	1	ND	Severe	ND	ND	ND	ND	ND	ND	ND		Yes	Yes	No	ND	ND	Yes		－	－			-		Not done	Not done	Not done
19	Jun-2018	Jun-2018	2	ND	Severe	Yes	ND	ND	ND	ND	ND	ND		Yes	No	Yes	Yes	Yes	No		＋	＋		54	6.60129e+08	AB333801.2	＋	＋	＋
20	Jun-2018	Jun-2018	4	ND	Severe	ND	ND	ND	ND	ND	ND	ND		Yes	No	Yes	Yes	ND	No		－	－		53	1.08918e+06	FJ169625	＋	＋	＋
21	Jun-2018	Jun-2018	2	Right	Moderate	ND	ND	ND	ND	ND	ND	ND		Yes	Yes	No	ND	ND	Yes		－	－			-		Not done	Not done	Not done
23	Jun-2018	Jun-2018	3	ND	Moderate	ND	ND	ND	ND	ND	ND	ND		Yes	Yes	No	ND	ND	Yes		－	－			-		Not done	Not done	Not done
24	Jun-2018	Jun-2018	4	ND	Moderate	ND	ND	ND	ND	ND	ND	ND		Yes	Yes	No	ND	ND	Yes		－	－			-		Not done	Not done	Not done
25	Jun-2018	Jun-2018	6	ND	Moderate	ND	ND	ND	ND	ND	ND	ND		Yes	Yes	No	ND	ND	Yes		－	－			-		Not done	Not done	Not done
26	Jun-2018	Jun-2018	6	ND	Severe	ND	ND	ND	ND	ND	ND	ND		Yes	No	Yes	Yes	Yes	No		＋	＋		54	6.1111e+06	AB333801.2	＋	＋	＋
27	May-2018	May-2018	2	ND	Moderate	ND	ND	ND	ND	ND	ND	ND		No	No	Yes	ND	ND	No		－	－			-		Not done	Not done	Not done
28	May-2018	May-2018	4	ND	Moderate	ND	ND	ND	Yes	No	ND	ND	Subconjunctival hemorrhage	Yes	No	No	Yes	ND	No	AHC	－	－			-		Not done	Not done	Not done
29	Jun-2018	May-2018	9	ND	Moderate	ND	ND	ND	ND	ND	ND	ND		Yes	Yes	No	Yes	Yes	No	Inguinal lymphadenopathy, Mild dysuria-associated abdominal pain	－	－		53	106180	FJ169625	＋	＋	＋
30	May-2018	May-2018	1	ND	Mild	ND	ND	ND	ND	No	ND	ND		Yes	No	No	Yes	Yes	No		＋	＋		54	4.88133e+08	AB333801.2	＋	＋	＋
32	May-2018	May-2018	1	ND	Moderate	ND	ND	ND	Yes	Yes	38.5	1		No	No	No	Yes	ND	No		－	－			-		Not done	Not done	Not done
33	May-2018	May-2018	2	ND	Moderate	ND	ND	ND	Yes	No	ND	ND		No	No	No	Yes	ND	No		－	－			-		Not done	Not done	Not done
34	May-2018	May-2018	1	ND	Moderate	ND	ND	ND	Yes	No	ND	ND		No	No	No	Yes	Yes	No		－	－			-		Not done	Not done	Not done
35	May-2018	May-2018	2	ND	Moderate	ND	Yes	ND	Yes	No	ND	ND		No	No	No	Yes	Yes	No		－	－			-		Not done	Not done	Not done
36	Jun-2018	？	?	ND	Moderate	ND	ND	ND	Yes	No	ND	ND		No	No	No	Yes	Yes	No		－	－			-		Not done	Not done	Not done
49	Jun-2018	Jun-2018	11	ND	Moderate	ND	ND	ND	ND	ND	ND	ND		Yes	No	No	Yes	Yes	No		－	－			-		Not done	Not done	Not done
52	Jun-2018	Jun-2018	3	ND	Severe	ND	ND	ND	ND	ND	ND	ND		Yes	No	No	ND	ND	Yes		－	－			-		Not done	Not done	Not done
53	Jun-2018	Jun-2018	2	ND	Moderate	ND	ND	ND	ND	ND	ND	ND		Yes	No	Yes	ND	ND	Yes		－	－			-		Not done	Not done	Not done
54	Jun-2018	Jun-2018	2	ND	Moderate	ND	ND	ND	ND	ND	ND	ND		Yes	Yes	No	ND	ND	Yes		－	－			-		Not done	Not done	Not done
55	Jun-2018	Jun-2018	2	ND	Moderate	ND	ND	ND	ND	ND	ND	ND		Yes	Yes	No	ND	ND	Yes		－	－			-		Not done	Not done	Not done
56	Jun-2018	Jun-2018	2	ND	Moderate	ND	ND	ND	ND	ND	ND	ND		Yes	Yes	No	ND	ND	Yes		－	－			-		Not done	Not done	Not done
57	Jun-2018	Jun-2018	2	ND	Moderate	ND	ND	ND	ND	ND	ND	ND		Yes	Yes	No	ND	ND	Yes		－	－			-		Not done	Not done	Not done
58	Jun-2018	Jun-2018	2	ND	Moderate	ND	ND	ND	ND	ND	ND	ND		Yes	Yes	No	ND	ND	Yes		－	－			-		Not done	Not done	Not done
59	Jun-2018	Jun-2018	2	ND	Moderate	ND	ND	ND	ND	ND	ND	ND		Yes	Yes	No	ND	ND	Yes		－	－			-		Not done	Not done	Not done
60	Jun-2018	Jun-2018	6	ND	Severe	ND	ND	ND	ND	ND	ND	ND		Yes	Yes	No	ND	ND	Yes		－	－			-		Not done	Not done	Not done
62	Jun-2018	Jun-2018	2	ND	Severe	ND	ND	ND	ND	ND	ND	ND		Yes	Yes	No	ND	ND	Yes		－	－			-		Not done	Not done	Not done
63	Jul-2018	Jun-2018	4	ND	Severe	Yes	ND	ND	ND	ND	ND	ND		Yes	Yes	No	ND	ND	Yes		－	－			-		Not done	Not done	Not done
64	Jul-2018	Jul-2018	5	ND	Moderate	ND	ND	ND	ND	ND	ND	ND		Yes	No	Yes	ND	ND	Yes		－	－			-		Not done	Not done	Not done
65	Jul-2018	Jul-2018	2	ND	Moderate	ND	ND	ND	ND	ND	ND	ND		Yes	Yes	No	ND	ND	Yes		－	－			-		Not done	Not done	Not done
66	Jul-2018	？	?	ND	Moderate	ND	ND	ND	ND	ND	ND	ND		Yes	Yes	No	ND	ND	Yes		－	－			-		Not done	Not done	Not done
67	Jul-2018	Jul-2018	6	ND	Severe	ND	ND	ND	ND	ND	ND	ND		No	No	Yes	ND	ND	Yes		－	－			-		Not done	Not done	Not done
68	Aug-2018	Aug-2018	3	ND	Moderate	ND	ND	ND	ND	ND	ND	ND		Yes	Yes	No	ND	ND	Yes		－	－			-		Not done	Not done	Not done
69	Aug-2018	Aug-2018	4	ND	Severe	Yes	ND	ND	ND	ND	ND	ND		Yes	Yes	No	Yes	Yes	No		＋	＋		85	2.5091e+08	LC314153	＋	＋	＋	13
70	Aug-2018	Aug-2018	3	ND	Moderate	ND	ND	ND	ND	ND	ND	ND		Yes	Yes	No	Yes	Yes	No		＋	＋		85	2.73225e+07	LC314153	＋	＋	＋	13
71	Jun-2018	Jun-2018	1	ND	Moderate	Yes	ND	ND	ND	No	ND	ND		Yes	No	No	ND	ND	Yes		－	－			-		Not done	Not done	Not done
72	Jun-2018	Jun-2018	4	ND	Moderate	Yes	ND	ND	ND	ND	ND	ND		Yes	Yes	No	Yes	Yes	No		－	－			-		Not done	Not done	Not done
74	Jul-2018	Jul-2018	3	ND	Severe	Yes	ND	ND	ND	ND	ND	ND		No	No	No	Yes	Yes	No	Possible herpes infection	－	－			-		Not done	Not done	Not done
75	Aug-2018	Jul-2018	5	ND	Moderate	ND	ND	ND	ND	ND	ND	ND		No	No	Yes	Yes	Yes	No		＋	－		2	622647	AC_000007.1	＋	Not done	＋	17
76	Aug-2018	Aug-2018	7	ND	Severe	Yes	ND	ND	ND	No	ND	ND	Corneal erosion,MSI	No	Yes	No	Yes	Yes	No		＋	－		56	1.88342e+07	HM770721	＋	＋	＋
77	Aug-2018	Aug-2018	5	ND	Severe	Yes	Yes	ND	ND	No	ND	ND		No	No	No	Yes	Yes	No		＋	＋		56	1.25347e+07	HM770721	＋	＋	＋
78	Aug-2018	Aug-2018	2	ND	Moderate	Yes	Yes	ND	Yes	Yes	37.5	2		No	No	No	Yes	Yes	No		＋	＋		64	1657421500	EF121005	＋	＋	＋
80	Jul-2018	Jul-2018	2	ND	Moderate	ND	ND	ND	Yes	No	ND	ND		Yes	No	Yes	Yes	Yes	No		－	－			-		Not done	Not done	Not done
82	Jul-2018	Jul-2018	2	ND	Moderate	ND	ND	ND	Yes	ND	ND	ND		No	No	No	Yes	Yes	No		－	＋	False positive (qPCR-negative)		-		Not done	Not done	Not done
84	Jul-2018	Jul-2018	6	ND	Moderate	ND	ND	ND	ND	ND	ND	ND		No	No	No	Yes	ND	Yes		－	－			-		Not done	Not done	Not done
86	Aug-2018	Aug-2018	9	ND	Moderate	Yes	ND	ND	ND	ND	ND	ND		Yes	Yes	No	Yes	ND	No		＋	＋		54	1.57316e+09	AB333801.2	＋	＋	＋
87	Sep-2018	Aug-2018	4	ND	Moderate	ND	ND	ND	ND	ND	ND	ND		Yes	Yes	No	ND	ND	Yes		－	－			-		Not done	Not done	Not done
88	Sep-2018	Sep-2018	2	ND	Moderate	ND	ND	ND	ND	ND	ND	ND		Yes	Yes	No	ND	ND	Yes		－	－			-		Not done	Not done	Not done
89	Sep-2018	Sep-2018	2	ND	Moderate	ND	ND	ND	ND	ND	ND	ND		Yes	Yes	No	ND	ND	Yes		－	－			-		Not done	Not done	Not done
90	Sep-2018	Sep-2018	4	ND	Severe	Yes	ND	ND	ND	ND	ND	ND		Yes	No	Yes	Yes	Yes	No		＋	＋		85	1.52723e+08	LC314153	＋	＋	＋	13
91	Sep-2018	Sep-2018	3	ND	Severe	ND	Yes	ND	ND	ND	ND	ND		Yes	No	Yes	Yes	Yes	No		＋	＋		85	1.34195e+08	LC314153	＋	＋	＋	13
92	Sep-2018	Sep-2018	2	ND	Moderate	ND	ND	ND	ND	ND	ND	ND		Yes	No	Yes	Yes	Yes	No		＋	－		85	1.38334e+07	LC314153	＋	＋	＋	13
93	Sep-2018	Sep-2018	5	ND	Severe	ND	ND	ND	ND	ND	ND	ND		Yes	Yes	No	ND	ND	Yes		－	－			-		Not done	Not done	Not done
94	Sep-2018	Sep-2018	3	ND	Severe	ND	ND	ND	ND	ND	ND	ND		Yes	Yes	No	ND	ND	Yes		－	－			-		Not done	Not done	Not done
95	Sep-2018	Sep-2018	5	ND	Moderate	ND	ND	ND	ND	ND	ND	ND		Yes	Yes	No	ND	ND	Yes		－	－			-		Not done	Not done	Not done
96	Sep-2018	Sep-2018	2	ND	Moderate	ND	ND	ND	ND	ND	ND	ND		Yes	Yes	No	ND	ND	Yes		－	－			-		Not done	Not done	Not done
97	Oct-2018	Oct-2018	2	ND	Severe	ND	ND	ND	ND	ND	ND	ND		Yes	Yes	No	ND	ND	Yes		－	－			-		Not done	Not done	Not done
98	Oct-2018	Oct-2018	5	ND	Moderate	ND	ND	ND	ND	ND	ND	ND		Yes	Yes	No	ND	ND	Yes		－	－			-		Not done	Not done	Not done
99	Oct-2018	Oct-2018	8	ND	Severe	ND	ND	ND	ND	ND	ND	ND		Yes	Yes	No	ND	ND	Yes		－	－			-		Not done	Not done	Not done
100	Oct-2018	Oct-2018	3	ND	Severe	ND	ND	Yes	ND	ND	ND	ND		Yes	No	Yes	Yes	Yes	No		＋	＋		54	9.75157e+08	AB333801.2	＋	＋	＋
101	Oct-2018	Oct-2018	2	ND	Moderate	ND	ND	ND	ND	ND	ND	ND		Yes	Yes	No	ND	ND	Yes		－	－			-		Not done	Not done	Not done
102	Oct-2018	Oct-2018	3	ND	Moderate	ND	ND	ND	ND	ND	ND	ND		Yes	Yes	No	ND	ND	Yes		－	－			-		Not done	Not done	Not done
103	Oct-2018	Oct-2018	2	ND	Moderate	ND	ND	ND	ND	ND	ND	ND		Yes	Yes	No	ND	ND	Yes		－	－			-		Not done	Not done	Not done
104	Nov-2018	Oct-2018	3	ND	Severe	Yes	ND	ND	ND	ND	ND	ND		Yes	Yes	No	Yes	ND	No		－	－			-		Not done	Not done	Not done
105	Nov-2018	Nov-2018	2	ND	Moderate	ND	ND	ND	ND	ND	ND	ND		Yes	No	Yes	ND	ND	Yes		－	－			-		Not done	Not done	Not done
107	Sep-2018	Sep-2018	1	ND	Severe	Yes	ND	ND	Yes	ND	ND	ND		No	No	No	Yes	Yes	No		＋	＋		54	7.09692e+08	AB333801.2	＋	＋	＋
108	？	？	?	ND	Mild	Yes	ND	ND	ND	ND	ND	ND		No	No	Yes	Yes	Yes	No		＋	＋		54	3.97597e+07	AB333801.2	＋	＋	＋
109	Oct-2018	Oct-2018	2	ND	Moderate	Yes	ND	ND	ND	No	ND	ND		No	No	No	Yes	Yes	No		＋	＋		54	3.83079e+07	AB333801.2	＋	＋	＋
110	Oct-2018	Oct-2018	2	ND	Mild	ND	ND	ND	ND	ND	ND	ND		No	No	No	ND	ND	No		＋	＋		54	1.03176e+08	AB333801.2	＋	＋	＋
112	Oct-2018	Oct-2018	3	ND	Severe	Yes	ND	ND	No	No	ND	ND		No	No	No	Yes	Yes	No		＋	＋		54	2162252125	AB333801.2	＋	＋	＋
113	Oct-2018	Oct-2018	2	ND	Moderate	Yes	ND	ND	No	No	ND	ND		No	No	No	ND	ND	Yes		－	－			-		Not done	Not done	Not done
114	Oct-2018	Oct-2018	2	ND	Moderate	ND	ND	ND	Yes	No	ND	ND		No	No	No	Yes	ND	No		－	－			-		Not done	Not done	Not done
116	Oct-2018	Oct-2018	1	ND	Moderate	ND	ND	ND	ND	ND	ND	ND		No	No	No	Yes	ND	No		－	－			-		Not done	Not done	Not done
124	Nov-2018	Nov-2018	3	ND	Mild	ND	ND	ND	Yes	Yes	38.8	3		Yes	No	No	Yes	ND	No	PCF	＋	＋		3	11255955000	DQ086466.1	＋	Not done	＋
126	Dec-2018	Dec-2018	3	Right	Mild	ND	ND	ND	Yes	Yes	40.4	2		No	No	No	Yes	ND	No	PCF	＋	＋		3	2795245000	DQ086466.1	＋	Not done	＋
132	Dec-2018	Dec-2018	4	Left	Severe	ND	ND	ND	Yes	Yes	39.2	2		Yes	No	No	Yes	Yes	No	PCF	＋	＋		3	10826185000	DQ086466.1	＋	Not done	＋
133	Jan-2019	Jan-2019	6	Both	Mild	ND	ND	ND	Yes	Yes	39	1		No	No	No	Yes	Yes	No	PCF	＋	－		3	941736	DQ086466.1	＋	Not done	－
134	Jan-2019	Jan-2019	1	Both	Mild	ND	ND	ND	ND	No	ND	ND	Ocular discharge	Yes	No	No	ND	ND	No		－	－		3	3.68992e+07	DQ086466.1	＋	Not done	＋
136	Feb-2019	？	?	Both	Moderate	ND	ND	ND	Yes	Yes	38.2	2		Yes	No	No	Yes	ND	No	PCF	＋	＋		3	2359952250	DQ086466.1	＋	Not done	＋
139	Dec-2018	Dec-2018	1	Both	Severe	ND	ND	ND	ND	ND	ND	ND		Yes	Yes	No	ND	ND	No		－	－			-		Not done	Not done	Not done
140	Dec-2018	Dec-2018	1	Right	Moderate	ND	ND	ND	ND	ND	ND	ND		Yes	Yes	No	ND	ND	No		－	－		53	404225	FJ169625	＋	＋	＋
141	Dec-2018	Dec-2018	2	Both	Severe	ND	ND	ND	ND	ND	ND	ND		Yes	Yes	No	Yes	ND	No		－	－			-		Not done	Not done	Not done
142	Dec-2018	Dec-2018	4	Both	Severe	ND	ND	ND	ND	ND	ND	ND		Yes	Yes	No	Yes	ND	No		－	－			-		Not done	Not done	Not done
143	Dec-2018	Dec-2018	2	Right	Moderate	ND	ND	ND	ND	ND	ND	ND		Yes	Yes	No	Yes	ND	No		＋	＋		53	1.54576e+06	FJ169625	＋	＋	＋
144	Dec-2018	Dec-2018	4	Both	Severe	ND	Yes	ND	ND	ND	ND	ND		Yes	No	Yes	Yes	Yes	No		＋	＋		3	357373250	DQ086466.1	＋	Not done	＋
145	Dec-2018	Dec-2018	5	Both	Severe	ND	ND	ND	ND	ND	ND	ND		Yes	No	Yes	Yes	Yes	No		＋	＋		3	9.74031e+07	DQ086466.1	＋	Not done	＋
146	Dec-2018	Dec-2018	3	Both	Moderate	ND	ND	ND	ND	ND	ND	ND		Yes	No	Yes	Yes	Yes	No		＋	＋		53	4.1398e+06	FJ169625	＋	＋	＋
147	Dec-2018	Dec-2018	5	Right	Severe	ND	ND	ND	ND	ND	ND	ND		Yes	Yes	No	Yes	Yes	No		－	－			-		Not done	Not done	Not done
148	Dec-2018	Dec-2018	3	Both	Moderate	ND	ND	ND	ND	ND	ND	ND		Yes	No	Yes	Yes	ND	No		－	－			-		Not done	Not done	Not done
149	Dec-2018	Dec-2018	3	Both	Moderate	ND	ND	ND	ND	ND	ND	ND		Yes	Yes	No	Yes	ND	No		－	－			-		Not done	Not done	Not done
150	Dec-2018	Dec-2018	2	Both	Severe	ND	ND	ND	ND	ND	ND	ND		Yes	No	No	Yes	ND	No		－	－			-		Not done	Not done	Not done
151	Dec-2018	Dec-2018	6	Both	Moderate	ND	ND	ND	ND	ND	ND	ND		Yes	No	Yes	Yes	Yes	No		＋	－		53	5.51267e+06	FJ169625	＋	＋	＋
152	Dec-2018	Dec-2018	2	Both	Severe	Yes	Yes	ND	ND	ND	ND	ND		Yes	No	Yes	Yes	Yes	No		＋	－		53	588210	FJ169625	＋	＋	＋
153	Dec-2018	Dec-2018	2	Both	Severe	ND	ND	ND	ND	ND	ND	ND		Yes	No	Yes	Yes	Yes	No		＋	＋		53	2.83185e+07	FJ169625	＋	＋	＋
154	Dec-2018	Dec-2018	4	Both	Moderate	ND	ND	ND	ND	ND	ND	ND		Yes	Yes	No	Yes	ND	No		－	－			-		Not done	Not done	Not done
155	Jan-2019	Jan-2019	2	Both	Severe	ND	ND	ND	ND	ND	ND	ND		Yes	No	Yes	Yes	Yes	No		＋	＋		3	1.55317e+08	DQ086466.1	＋	Not done	＋
156	Jan-2019	Jan-2019	2	Both	Severe	ND	Yes	ND	ND	ND	ND	ND		Yes	No	Yes	Yes	Yes	No		＋	＋		3	3.88099e+07	DQ086466.1	＋	Not done	＋
157	Jan-2019	Jan-2019	3	Left	Severe	ND	ND	ND	ND	ND	ND	ND		Yes	Yes	No	Yes	ND	No		－	－			-		Not done	Not done	Not done
158	Jan-2019	Jan-2019	3	Both	Moderate	ND	ND	ND	ND	ND	ND	ND		Yes	Yes	No	Yes	ND	No		－	－		3	58244	DQ086466.1	＋	Not done	－
159	Jan-2019	Jan-2019	2	Both	Severe	ND	ND	ND	ND	ND	ND	ND		Yes	Yes	No	Yes	ND	No		－	－			-		Not done	Not done	Not done
160	Jan-2019	Jan-2019	2	Both	Moderate	ND	ND	ND	ND	ND	ND	ND		Yes	Yes	No	Yes	ND	No		－	－			-		Not done	Not done	Not done
161	Jan-2019	Jan-2019	2	Both	Moderate	ND	ND	ND	ND	ND	ND	ND		Yes	Yes	No	Yes	ND	No		－	－			-		Not done	Not done	Not done
164	Jan-2019	Jan-2019	2	Both	Severe	ND	ND	ND	ND	ND	ND	ND		Yes	Yes	No	Yes	Yes	No		－	－			-		Not done	Not done	Not done
166	Jan-2019	Jan-2019	4	Both	Severe	ND	Yes	Yes	ND	ND	ND	ND		Yes	No	Yes	Yes	Yes	No		＋	＋		56	1.21616e+08	HM770721	＋	＋	＋
167	Jan-2019	Jan-2019	3	Both	Severe	ND	ND	ND	ND	ND	ND	ND		Yes	Yes	No	Yes	ND	No		＋	＋		56	2.3725e+07	HM770721	＋	＋	＋
168	Jan-2019	Jan-2019	5	Both	Severe	ND	Yes	ND	ND	ND	ND	ND		Yes	No	Yes	Yes	Yes	No		＋	＋		3	7.97813e+07	DQ086466.1	＋	Not done	＋
169	Jan-2019	Jan-2019	3	Both	Severe	ND	ND	ND	ND	ND	ND	ND		Yes	Yes	No	Yes	ND	No		－	－			-		Not done	Not done	Not done
170	Jan-2019	Jan-2019	2	Right	Moderate	ND	ND	ND	ND	ND	ND	ND		Yes	No	Yes	Yes	ND	No		－	－			-		Not done	Not done	Not done
171	Feb-2019	Feb-2019	2	Both	Severe	ND	ND	ND	ND	ND	ND	ND		Yes	Yes	No	Yes	Yes	No		－	－			-		Not done	Not done	Not done
172	Feb-2019	Feb-2019	4	Both	Moderate	ND	ND	ND	ND	ND	ND	ND		Yes	Yes	No	Yes	ND	No		－	－			-		Not done	Not done	Not done
174	Feb-2019	Feb-2019	6	Both	Moderate	ND	ND	ND	ND	ND	ND	ND		Yes	No	Yes	Yes	ND	No		＋	＋		3	1252721375	DQ086466.1	＋	Not done	＋
175	Feb-2019	Feb-2019	4	Left	Moderate	ND	ND	ND	ND	ND	ND	ND		Yes	No	Yes	Yes	ND	No		－	－			-		Not done	Not done	Not done
176	Dec-2018	？	?	Left	Mild	ND	ND	ND	ND	No	ND	ND		No	No	No	ND	ND	No	Bacterial etiology possible	－	－			-		Not done	Not done	Not done
178	Feb-2019	Feb-2019	4	Both	Severe	ND	ND	ND	ND	ND	ND	ND		Yes	No	Yes	Yes	Yes	No		＋	＋		3	1729018875	DQ086466.1	＋	Not done	＋
180	Feb-2019	Feb-2019	2	Both	Moderate	ND	ND	ND	ND	ND	ND	ND		Yes	Yes	No	Yes	ND	No		－	－			-		Not done	Not done	Not done
181	Mar-2019	Mar-2019	3	Both	Severe	ND	ND	ND	ND	ND	ND	ND		Yes	Yes	No	Yes	ND	No		－	－			-		Not done	Not done	Not done
182	Mar-2019	Mar-2019	3	Both	Severe	ND	ND	ND	ND	ND	ND	ND		Yes	Yes	No	Yes	ND	No		－	－			-		Not done	Not done	Not done
183	Mar-2019	Mar-2019	2	Both	Mild	ND	ND	ND	ND	ND	ND	ND		Yes	Yes	No	Yes	ND	No		－	－			-		Not done	Not done	Not done
186	Aug-2019	Aug-2019	4	Right	Severe	ND	Yes	ND	ND	ND	ND	ND		Yes	Yes	No	Yes	Yes	No		＋	＋		54	1.15274e+08	AB333801.2	＋	＋	＋
187	Aug-2019	Aug-2019	5	Both	Moderate	ND	ND	ND	ND	ND	ND	ND		Yes	Yes	No	ND	ND	No		－	－			-		Not done	－	Not done
188	Aug-2019	Aug-2019	3	Both	Severe	ND	ND	Yes	ND	ND	ND	ND		Yes	No	Yes	Yes	Yes	No		＋	＋		54	1872634250	AB333801.2	＋	＋	＋
189	Sep-2019	Sep-2019	2	Right	Moderate	ND	ND	ND	ND	ND	ND	ND		Yes	Yes	No	ND	ND	No		－	－		3	6957.09	DQ086466.1	＋	Not done	－
190	Sep-2019	Sep-2019	4	Both	Severe	ND	Yes	Yes	ND	ND	ND	ND		Yes	No	Yes	Yes	Yes	No		＋	＋		54	4.34202e+07	AB333801.2	＋	＋	＋
191	Sep-2019	Sep-2019	3	Left	Moderate	ND	ND	ND	ND	ND	ND	ND		Yes	No	Yes	Yes	ND	No		＋	＋		54	8.85613e+08	AB333801.2	＋	＋	＋
192	Sep-2019	Sep-2019	6	Both	Moderate	ND	ND	ND	ND	ND	ND	ND		Yes	Yes	No	ND	ND	No		－	－			-		Not done	Not done	Not done
193	Sep-2019	Sep-2019	2	Right	Severe	ND	ND	ND	ND	ND	ND	ND		Yes	Yes	No	ND	ND	No		－	－			-		Not done	Not done	Not done
194	Sep-2019	Sep-2019	4	Both	Moderate	ND	ND	ND	ND	ND	ND	ND		Yes	No	Yes	Yes	Yes	No		＋	＋		54	5726186500	AB333801.2	＋	＋	＋
195	Sep-2019	Sep-2019	4	Left	Moderate	ND	ND	ND	ND	ND	ND	ND		Yes	Yes	No	ND	ND	No		－	－		54	7440	AB333801.2	＋	－	－
196	Sep-2019	Sep-2019	5	Both	Moderate	ND	ND	ND	ND	ND	ND	ND		Yes	Yes	No	ND	ND	No		－	－			-		Not done	Not done	Not done
197	Sep-2019	Sep-2019	2	Both	Moderate	ND	ND	ND	ND	ND	ND	ND		Yes	Yes	No	ND	ND	No		－	－			-		Not done	－	Not done
198	Sep-2019	Sep-2019	2	Right	Severe	ND	ND	Yes	ND	ND	ND	ND		Yes	No	Yes	Yes	Yes	No		＋	＋		54	1.75645e+08	AB333801.2	＋	＋	＋
199	Sep-2019	Sep-2019	5	Both	Moderate	ND	ND	Yes	ND	ND	ND	ND		Yes	No	Yes	Yes	Yes	No		＋	＋		54	8.83629e+06	AB333801.2	＋	＋	＋
200	Sep-2019	Sep-2019	2	Left	Severe	ND	ND	ND	ND	ND	ND	ND		Yes	No	Yes	Yes	Yes	No		＋	＋		54	21471932000	AB333801.2	＋	＋	＋
201	Sep-2019	Sep-2019	2	Both	Severe	ND	ND	Yes	ND	ND	ND	ND		Yes	No	Yes	Yes	Yes	No		＋	＋		54	7944804375	AB333801.2	＋	＋	＋
202	Oct-2019	Sep-2019	2	Left	Severe	ND	ND	Yes	ND	ND	ND	ND		Yes	Yes	No	Yes	Yes	No		＋	＋		54	1396190250	AB333801.2	＋	＋	＋
203	Oct-2019	Sep-2019	3	Both	Moderate	ND	ND	ND	ND	ND	ND	ND		Yes	No	Yes	Yes	Yes	No		＋	＋		54	6.4462e+07	AB333801.2	＋	＋	＋
204	Oct-2019	Oct-2019	2	Both	Moderate	ND	ND	ND	ND	ND	ND	ND		Yes	Yes	No	ND	ND	No		－	－			-		Not done	Not done	Not done
205	Oct-2019	Oct-2019	2	Right	Severe	ND	ND	ND	ND	ND	ND	ND		Yes	No	Yes	Yes	Yes	No		＋	＋		3	5139861000	DQ086466.1	＋	Not done	＋
207	Oct-2019	Oct-2019	3	Both	Severe	ND	ND	ND	ND	ND	ND	ND		Yes	No	Yes	Yes	Yes	No		＋	＋		3	13995134000	DQ086466.1	＋	Not done	＋
209	Oct-2019	Oct-2019	3	Left	Moderate	ND	ND	ND	ND	ND	ND	ND		Yes	Yes	No	ND	ND	No		－	－		3	17980.6	DQ086466.1	＋	Not done	－
210	Oct-2019	Oct-2019	3	Both	Severe	ND	ND	ND	ND	ND	ND	ND		Yes	No	Yes	Yes	Yes	No		＋	＋		3	7204339000	DQ086466.1	＋	Not done	＋
211	Oct-2019	Oct-2019	2	Left	Severe	ND	ND	Yes	ND	ND	ND	ND		Yes	No	Yes	Yes	Yes	No		＋	＋		37	1691082250	DQ900900.1	＋	＋	＋
212	Jul-2019	Jul-2019	1	Left	Moderate	ND	ND	ND	Yes	Yes	37	ND		No	No	Yes	Yes	Yes	No		＋	＋		3	1531420250	DQ086466.1	＋	Not done	＋
213	Jul-2019	Jul-2019	3	Both	Moderate	Yes	ND	ND	Yes	No	ND	ND		No	No	Yes	Yes	Yes	No		－	－			-		Not done	Not done	Not done
214	Aug-2019	Aug-2019	5	Right	Moderate	ND	Yes	ND	ND	ND	ND	ND		Yes	No	No	Yes	Yes	No		＋	＋		54	771590750	AB333801.2	＋	＋	＋
215	Aug-2019	Aug-2019	8	Both	Moderate	Yes	Yes	ND	Yes	No	ND	ND		No	No	Yes	Yes	Yes	No		＋	＋		54	1.68625e+08	AB333801.2	＋	＋	＋
216	Aug-2019	Aug-2019	5	Both	Moderate	Yes	ND	ND	ND	ND	ND	ND		No	No	Yes	Yes	Yes	No		＋	＋		54	5.7598e+08	AB333801.2	＋	＋	＋
219	Sep-2019	Sep-2019	5	Right	Moderate	Yes	ND	ND	ND	ND	ND	ND		No	No	Yes	ND	Yes	No		＋	－		3	3.82197e+07	DQ086466.1	＋	Not done	＋
220	Oct-2019	Oct-2019	1	Left	Mild	Yes	ND	ND	ND	ND	ND	ND		No	No	Yes	Yes	Yes	No		－	－		3	427930	DQ086466.1	＋	Not done	－
221	Oct-2019	Oct-2019	2	Right	Moderate	ND	ND	ND	Yes	ND	ND	ND		No	No	No	Yes	Yes	No		－	－			-		Not done	Not done	Not done
222	Sep-2019	Sep-2019	4	Both	Moderate	ND	ND	ND	Yes	Yes	38.8	2		Yes	No	No	Yes	ND	No	PCF	＋	＋		3	3350327750	DQ086466.1	＋	Not done	＋
223	Sep-2019	Sep-2019	3	Both	Mild	ND	ND	ND	Yes	Yes	39.5	4		Yes	No	No	Yes	ND	No	PCF	＋	＋		3	813216875	DQ086466.1	＋	Not done	＋
227	Oct-2019	Oct-2019	3	Left	Moderate	ND	ND	Yes	ND	ND	ND	ND		Yes	No	Yes	Yes	Yes	No		＋	＋		53	3.82868e+09	FJ169625	＋	＋	＋
228	Oct-2019	Oct-2019	3	Both	Severe	ND	ND	ND	ND	ND	ND	ND		Yes	Yes	No	ND	ND	No		－	－			-		Not done	Not done	Not done
232	Nov-2019	Nov-2019	2	Left	Severe	ND	ND	ND	ND	ND	ND	ND		Yes	Yes	No	ND	ND	No		－	－			-		Not done	Not done	Not done
233	Nov-2019	Nov-2019	3	Both	Severe	ND	ND	ND	ND	ND	ND	ND		Yes	Yes	No	ND	ND	No		－	－			-		Not done	Not done	Not done
234	Nov-2019	Nov-2019	3	Both	Moderate	ND	ND	ND	ND	ND	ND	ND		Yes	Yes	No	ND	ND	No		－	－			-		Not done	Not done	Not done
236	Nov-2019	Nov-2019	4	Both	Severe	Yes	ND	ND	ND	ND	ND	ND		Yes	No	Yes	Yes	ND	No		＋	－		37	1.85499e+07	DQ900900.1	＋	＋	＋
237	Dec-2019	Dec-2019	2	Both	Moderate	ND	ND	ND	ND	ND	ND	ND		Yes	No	Yes	ND	ND	No		－	－			-		Not done	Not done	Not done
238	Dec-2019	Dec-2019	2	Both	Severe	ND	ND	ND	ND	ND	ND	ND		Yes	Yes	No	ND	ND	No		－	－			-		Not done	Not done	Not done
239	Dec-2019	Dec-2019	4	Left	Severe	Yes	ND	Yes	ND	ND	ND	ND		Yes	No	Yes	Yes	Yes	No		＋	＋		3	1.3083e+09	DQ086466.1	＋	Not done	＋
240	Dec-2019	Dec-2019	2	Both	Severe	ND	ND	ND	ND	ND	ND	ND		Yes	Yes	No	ND	ND	No		－	－			-		Not done	Not done	Not done
242	Dec-2019	Dec-2019	3	Right	Severe	ND	Yes	ND	ND	ND	ND	ND		Yes	No	Yes	Yes	ND	No		＋	＋		37	34400000000	DQ900900.1	＋	＋	＋
243	Dec-2019	Dec-2019	2	Both	Severe	ND	ND	ND	ND	ND	ND	ND		Yes	Yes	No	ND	ND	No		－	－			-		Not done	Not done	Not done
244	Dec-2019	Dec-2019	2	Both	Moderate	ND	Yes	ND	ND	ND	ND	ND		Yes	No	Yes	Yes	Yes	No		＋	－		37	5020000	DQ900900.1	＋	＋	＋
245	Dec-2019	Dec-2019	2	Both	Severe	ND	ND	ND	ND	ND	ND	ND		Yes	Yes	No	ND	ND	No		－	－			-		Not done	Not done	Not done
246	Dec-2019	Dec-2019	2	Both	Moderate	ND	ND	ND	ND	ND	ND	ND		Yes	No	No	ND	ND	No		－	－			-		Not done	Not done	Not done
247	Dec-2019	？	？	Right	Moderate	ND	ND	ND	ND	ND	ND	ND		Yes	No	Yes	Yes	Yes	No		＋	＋		3	5650000000	DQ086466.1	＋	Not done	＋
248	Dec-2019	Dec-2019	2	Both	Severe	ND	ND	ND	ND	ND	ND	ND		Yes	Yes	No	ND	ND	No		－	－			-		Not done	Not done	Not done
251	Jan-2020	Jan-2020	2	Both	Severe	ND	ND	ND	ND	ND	ND	ND		Yes	Yes	No	ND	ND	No		－	－			-		Not done	Not done	Not done
252	Jan-2020	Jan-2020	4	Both	Moderate	ND	ND	Yes	ND	ND	ND	ND		Yes	No	Yes	Yes	Yes	No		＋	＋		3	3.61315e+09	DQ086466.1	＋	Not done	＋
253	Jan-2020	Jan-2020	5	Both	Moderate	ND	ND	ND	ND	ND	ND	ND		Yes	Yes	No	ND	ND	No		－	－		3	792448	DQ086466.1	＋	Not done	－
254	Jan-2020	Dec-2019	10	Both	Moderate	ND	ND	ND	ND	ND	ND	ND		Yes	Yes	No	ND	ND	No		－	－		3	18635.3	DQ086466.1	＋	Not done	－
255	Jan-2020	Jan-2020	8	Both	Severe	ND	ND	ND	ND	ND	ND	ND		Yes	Yes	No	ND	ND	No		－	－			-		Not done	Not done	Not done
256	Jan-2020	Jan-2020	2	Both	Severe	ND	ND	ND	ND	ND	ND	ND		Yes	Yes	No	ND	ND	No		－	－			-		Not done	Not done	Not done
257	Nov-2019	Nov-2019	3	Left	Moderate	Yes	ND	ND	ND	ND	ND	ND		No	No	Yes	Yes	Yes	No		＋	－		3	7.42645e+07	DQ086466.1	＋	Not done	＋
258	Nov-2019	Nov-2019	2	Left	Mild	Yes	ND	ND	ND	ND	ND	ND		No	No	No	ND	ND	No		－	－			-		Not done	Not done	Not done
259	Nov-2019	Nov-2019	2	Left	Moderate	ND	ND	ND	ND	No	ND	ND		No	No	Yes	Yes	Yes	No		＋	－		3	4.76163e+09	DQ086466.1	＋	Not done	＋
260	Nov-2019	Nov-2019	3	Both	Moderate	ND	ND	ND	Yes	No	ND	ND		No	No	Yes	Yes	Yes	No		＋	＋		3	5.4568e+10	DQ086466.1	＋	Not done	＋
261	Dec-2019	Nov-2019	4	Both	Moderate	Yes	ND	ND	ND	No	ND	ND		No	No	Yes	Yes	Yes	No		＋	＋		3	1.90047e+10	DQ086466.1	＋	Not done	＋
263	Jan-2020	Jan-2020	3	Right	Moderate	Yes	Yes	ND	ND	ND	ND	ND		No	No	No	ND	ND	No		＋	＋		3	8.25473e+09	DQ086466.1	＋	Not done	＋
264	Jan-2020	Jan-2020	5	Both	Moderate	ND	ND	ND	ND	Yes	39	3		No	No	No	Yes	ND	No	PCF	＋	－		3	5.29511e+08	DQ086466.1	＋	Not done	＋
266	Dec-2019	Dec-2019	3	Both	Mild	ND	ND	ND	Yes	Yes	38.6	3		No	No	No	Yes	ND	No	PCF	＋	－		3	3.45884e+08	DQ086466.1	＋	Not done	＋
								ND: Not Determined.
								PCF: pharyngoconjunctival fever
								AHC: acute hemorrhagic conjunctivitis
